# Supplementary material for: Knowledge, practice and associated factors towards the prevention of COVID-19 among high-risk groups: A cross-sectional study in Addis Ababa, Ethiopia
Source: PLoS One. 2021 Mar 11;16(3):e0248420. doi: 10.1371/journal.pone.0248420 (PMC7951807; doi:10.1371/journal.pone.0248420)
Supplement: S1 Data — (ZIP) [file pone.0248420.s001.zip]

Archive with 1 entries (1 files):
- Mass_Screeing data_.sav
